# Supplementary material for: Association between Single Nucleotide Polymorphisms in XRCC3 and Radiation-Induced Adverse Effects on Normal Tissue: A Meta-Analysis
Source: PLoS One. 2015 Jun 19;10(6):e0130388. doi: 10.1371/journal.pone.0130388 (PMC4474802; doi:10.1371/journal.pone.0130388)
Supplement: S2 Table — (XLSX) [file pone.0130388.s004.xlsx]

## Sheet: Sheet1
	Article	First Author	Reasons for Exclusion
1	Papillary thyroid carcinoma of an interventional cardiologist. A case report.	Venneri L	case report
2	A study of DNA damage recognition and repair gene polymorphisms in relation to cancer predisposition and G2 chromosomal radiosensitivity.	Curwen GB	ineligible design
3	Analysis of single nucleotide polymorphisms and radiation sensitivity of the lung assessed with an objective radiologic endpoin.	Kelsey CR	ineligible design
4	Correction of chromosomal instability and sensitivity to diverse mutagens by a cloned cDNA of the XRCC3 DNA repair gene.	Tebbs RS	ineligible design
5	DNA repair polymorphisms influence the risk of second neoplasm after treatment of childhood acute lymphoblastic leukemia.	Erculj N	Ineligible design
6	Microsatellite polymorphisms in DNA repair genes XRCC1, XRCC3 and XRCC5 in patients with gynecological tumors: association with late clinical radiosensitivity and cancer incidence.	De Ruyck K	Ineligible design
7	Significant effect of homologous recombination DNA repair gene polymorphisms on pancreatic cancer survival.	Li D	Ineligible design
8	SOD2 V16A SNP in the mitochondrial targeting sequence is associated with noise induced hearing loss in Chinese workers.	Liu YM	irrelevant study
9	Arabidopsis RAD51C gene is important for homologous recombination in meiosis and mitosis.	Abe K	Not associated with the radiation-induced side effect
10	Association and interactions between DNA repair gene polymorphisms and adult glioma.	Liu Y	Not associated with the radiation-induced side effect
11	Constitutional short telomeres are strong genetic susceptibility markers for bladder cancer.	Broberg K	Not associated with the radiation-induced side effect
12	DNA repair gene polymorphisms in relation to chromosome aberration frequencies in retired radiation workers.	Wilding CS	Not associated with the radiation-induced side effect
13	DNA repair polymorphisms in B-cell chronic lymphocytic leukemia in sufferers of Chernobyl Nuclear Power Plant accident.	Abramenko I	Not associated with the radiation-induced side effect
14	Dose-dependent influence of genetic polymorphisms on DNA damage induced by styrene oxide, ethylene oxide and gamma-radiation.	Godderis L	Not associated with the radiation-induced side effect
15	Functional characterization of polymorphisms in DNA repair genes using cytogenetic challenge assays.	Au WW	Not associated with the radiation-induced side effect
16	Genetic biomonitoring of inhabitants exposed to uranium in the north region of Brazil.	Lima Sombra CM	Not associated with the radiation-induced side effect
17	Genetic polymorphisms in XRCC1, OGG1, APE1 and XRCC3 DNA repair genes, ionizing radiation exposure and chromosomal DNA damage in interventional cardiologists.	Andreassi MG	Not associated with the radiation-induced side effect
18	Genomic profiling associated with recurrence in patients with rectal cancer treated with chemoradiation.	Gordon MA	Not associated with the radiation-induced side effect
19	Genotyping of patients with sporadic and radiation-associated meningiomas.	Sadetzki S	Not associated with the radiation-induced side effect
20	Micronucleus-centromere assay and DNA repair gene polymorphism in lymphocytes of industrial radiographers.	Cho YH	Not associated with the radiation-induced side effect
21	Multiple deficiencies in antioxidant enzymes in mice result in a compound increase in sensitivity to oxidative stress.	Van Remmen H	Not associated with the radiation-induced side effect
22	Mutant SOD1-induced neuronal toxicity is mediated by increased mitochondrial superoxide levels.	Zimmerman MC	Not associated with the radiation-induced side effect
23	Polymorphisms of DNA damage response genes in radiation-related and sporadic papillary thyroid carcinoma.	Akulevich NM	Not associated with the radiation-induced side effect
24	Radiation response genotype and risk of differentiated thyroid cancer: a case-control analysis.	Sturgis EM	Not associated with the radiation-induced side effect
25	Role of MTHFR (677, 1298) haplotype in the risk of developing secondary leukemia after treatment of breast cancer and hematological malignancies.	Guillem VM	Not associated with the radiation-induced side effect
26	Single nucleotide polymorphisms in DNA repair genes and basal cell carcinoma of skin.	Thirumaran RK	Not associated with the radiation-induced side effect
27	Single-strand annealing, conservative homologous recombination, nonhomologous DNA end joining, and the cell cycle-dependent repair of DNA double-strand breaks induced by sparsely or densely ionizing radiation.	Frankenberg-Schwager M	Not associated with the radiation-induced side effect
28	The BCL2L10 Leu21Arg variant and risk of therapy-related myeloid neoplasms and de novo myelodysplastic syndromes.	Fabiani E	Not associated with the radiation-induced side effect
29	The polymorphism of DNA repair genes XRCC1, XRCC3 and the level of chromosomal aberrations in the Uranium workers.	Vasil'eva ZZh	Not associated with the radiation-induced side effect
30	The XRCC1 Arg399Gln polymorphism, sunburn, and non-melanoma skin cancer: evidence of gene-environment interaction.	Nelson HH	Not associated with the radiation-induced side effect
31	XRCC1 and glutathione-S-transferase gene polymorphisms and susceptibility to radiotherapy-related malignancies in survivors of Hodgkin disease.	Mertens AC	Not associated with the radiation-induced side effect
32	[Relationship between polymorphisms of DNA repair gene XRCC1 and susceptibility to radiation injury].	Wang LQ	Not related to the XRCC3 polymorphism
33	Association between polymorphisms in the DNA repair genes, XRCC1, APE1, and XPD and acute side effects of radiotherapy in breast cancer patients.	Chang-Claude J	Not related to the XRCC3 polymorphism
34	Association between single nucleotide polymorphisms in the gene for XRCC1 and radiation-induced late toxicity in prostate cancer patients.	Langsenlehner T	Not related to the XRCC3 polymorphism
35	Common variants of GSTP1, GSTA1, and TGFbeta1 are associated with the risk of radiation-induced fibrosis in breast cancer patients.	Terrazzino S	Not related to the XRCC3 polymorphism
36	Functional polymorphisms of base excision repair genes XRCC1 and APEX1 predict risk of radiation pneumonitis in patients with non-small cell lung cancer treated with definitive radiation therapy.	Yin M	Not related to the XRCC3 polymorphism
37	Polymorphisms in the DNA repair gene XRCC1, breast cancer risk, and response to radiotherapy.	Moullan N	Not related to the XRCC3 polymorphism
38	Single nucleotide polymorphisms of DNA base-excision repair genes (APE1, OGG1 and XRCC1) associated with breast cancer risk in a Chinese population.	Luo H	Not related to the XRCC3 polymorphism
39	The late radiotherapy normal tissue injury phenotypes of telangiectasia, fibrosis and atrophy in breast cancer patients have distinct genotype-dependent causes.	Giotopoulos G	Not related to the XRCC3 polymorphism
40	XRCC1 codon 399Gln polymorphism is associated with radiotherapy-induced acute dermatitis and mucositis in nasopharyngeal carcinoma patients.	Li H	Not related to the XRCC3 polymorphism
41	Association between XRCC1 G399A Polymorphism and Late Complications to Radiotherapy in Saudi Head and Neck Cancer Patients.	Alsbeih G	overlapped cohort/ duplication
42	Factors of late radiosensitivity of normal tissues.	Azria D	review
43	Genetic predictors of adverse radiotherapy effects: the Gene-PARE project.	Ho AY	review
44	Radiation-induced sequelae: toward an individual profile.	Azria D	review
45	Association of DNA repair and steroid metabolism gene polymorphisms with clinical late toxicity in patients treated with conformal radiotherapy for prostate cancer.	Damaraju S	without sufficient data
46	DNA repair capacity and acute radiotherapy adverse effects in Italian breast cancer patients.	Sterpone S	without sufficient data
47	Prediction of normal tissue radiosensitivity from polymorphisms in candidate genes.	Andreassen CN	without sufficient data
48	Rare microsatellite polymorphisms in the DNA repair genes XRCC1, XRCC3 and XRCC5 associated with cancer in patients of varying radiosensitivity.	Price EA	without sufficient data
49	Risk of radiation-induced subcutaneous fibrosis in relation to single nucleotide polymorphisms in TGFB1, SOD2, XRCC1, XRCC3, APEX and ATM--a study based on DNA from formalin fixed paraffin embedded tissue samples.	Andreassen CN	without sufficient data
50	Single-nucleotide polymorphisms in BER and HRR genes, XRCC1 haplotypes and breast cancer risk in Caucasian women.	Sterpone S	without sufficient data
51	Single-nucleotide polymorphisms studied for associations with urinary toxicity from (125)I prostate brachytherapy implants.	Usmani N	without sufficient data
52	SNPs in genes implicated in radiation response are associated with radiotoxicity and evoke roles as predictive and prognostic biomarkers.	Alsbeih G	without sufficient data
53	TGFB1 polymorphisms are associated with risk of late normal tissue complications in the breast after radiotherapy for early breast cancer.	Andreassen CN	without sufficient data
54	Factors modifying the risk for developing acute skin toxicity after whole-breast intensity modulated radiotherapy.	De Langhe S	without sufficient data
55	Association between SNPs in defined functional pathways and risk of early or late toxicity as well as individual radiosensitivity.	Reuther S	without sufficient data
